# Supplementary material for: Reclassifying tumour cell cycle activity in terms of its tissue of origin
Source: NPJ Precis Oncol. 2022 Aug 20;6:59. doi: 10.1038/s41698-022-00302-7 (PMC9392789; doi:10.1038/s41698-022-00302-7)
Supplement: Supplementary file 2 — Supplementary Data 1. [file 41698_2022_302_MOESM2_ESM.xlsx]

## Sheet: Supplementary Data 1.
Supplementary Data 1.
Cell Cycle score genes (CCS)
EntrezID	HGNC Symbol	Chromosomal location	Approved Name	Included in the study
10057	ABCC5	3q27	ATP-binding cassette, sub-family C (CFTR/MRP), member 5	Yes
25	ABL1	9q34.1	ABL proto-oncogene 1, non-receptor tyrosine kinase	Yes
10097	ACTR2	2p14	ARP2 actin-related protein 2 homolog (yeast)	Yes
127	ADH4	4q22	alcohol dehydrogenase 4 (class II), pi polypeptide	Yes
60312	AFAP1	4p16	actin filament associated protein 1	Yes
54806	AHI1	6q23.2	Abelson helper integration site 1	Yes
55122	AKIRIN2	6q15	akirin 2	Yes
84266	ALKBH7	19p13.3	alkB, alkylation repair homolog 7 (E. coli)	Yes
64682	ANAPC1	2q12.1	anaphase promoting complex subunit 1	Yes
10393	ANAPC10	4q31	anaphase promoting complex subunit 10	Yes
51529	ANAPC11	17q25.3	anaphase promoting complex subunit 11	Yes
25847	ANAPC13	3q22.1	anaphase promoting complex subunit 13	Yes
29882	ANAPC2	9q34.3	anaphase promoting complex subunit 2	Yes
29945	ANAPC4	4p15.31	anaphase promoting complex subunit 4	Yes
51433	ANAPC5	12q24.31	anaphase promoting complex subunit 5	Yes
51434	ANAPC7	12q13.12	anaphase promoting complex subunit 7	Yes
55608	ANKRD10	13q33.3	ankyrin repeat domain 10	Yes
400986	ANKRD36C	2q11.1	ankyrin repeat domain 36C	Yes
54443	ANLN	7p15-p14	anillin, actin binding protein	Yes
84168	ANTXR1	2p13.1	anthrax toxin receptor 1	Yes
314	AOC2	17q21	amine oxidase, copper containing 2 (retina-specific)	Yes
375	ARF1	1q42.13	ADP-ribosylation factor 1	Yes
55082	ARGLU1	13q33.3	arginine and glutamate rich 1	Yes
9824	ARHGAP11A	15q13.3	Rho GTPase activating protein 11A	Yes
89839	ARHGAP11B	15q13.2	Rho GTPase activating protein 11B	No
84904	ARHGEF39	9p13.3	Rho guanine nucleotide exchange factor (GEF) 39	Yes
10124	ARL4A	7p21.3	ADP-ribosylation factor-like 4A	Yes
23204	ARL6IP1	16p12-p11.2	ADP-ribosylation factor-like 6 interacting protein 1	Yes
55723	ASF1B	19p13.12	anti-silencing function 1B histone chaperone	Yes
434	ASIP	20q11.2-q12	agouti signaling protein	Yes
171023	ASXL1	20q11	additional sex combs like transcriptional regulator 1	Yes
29028	ATAD2	8q24.13	ATPase family, AAA domain containing 2	Yes
64225	ATL2	2p22.3	atlastin GTPase 2	Yes
472	ATM	11q22-q23	ATM serine/threonine kinase	Yes
545	ATR	3q23	ATR serine/threonine kinase	Yes
84126	ATRIP	3p21.31	ATR interacting protein	Yes
6790	AURKA	20q13	aurora kinase A	Yes
9212	AURKB	17p13.1	aurora kinase B	Yes
329	BIRC2	11q22	baculoviral IAP repeat containing 2	Yes
330	BIRC3	11q22	baculoviral IAP repeat containing 3	Yes
332	BIRC5	17q25.3	baculoviral IAP repeat containing 5	Yes
650	BMP2	20p12	bone morphogenetic protein 2	Yes
79866	BORA	13q22.1	bora, aurora kinase A activator	Yes
672	BRCA1	17q21.31	breast cancer 1, early onset	Yes
10902	BRD8	5q31	bromodomain containing 8	Yes
22903	BTBD3	20p12.2	BTB (POZ) domain containing 3	Yes
153579	BTNL9	5q35.3	butyrophilin-like 9	Yes
699	BUB1	2q13	BUB1 mitotic checkpoint serine/threonine kinase	Yes
701	BUB1B	15q15	BUB1 mitotic checkpoint serine/threonine kinase B	Yes
9184	BUB3	10q24	BUB3 mitotic checkpoint protein	Yes
65250	C5orf42	5p13.2	chromosome 5 open reading frame 42	No
836	CASP3	4q34	caspase 3, apoptosis-related cysteine peptidase	Yes
203260	CCDC107	9q13.3	coiled-coil domain containing 107	Yes
8900	CCNA1	13q12.3-q13	cyclin A1	Yes
890	CCNA2	4q27	cyclin A2	Yes
891	CCNB1	5q12	cyclin B1	Yes
9133	CCNB2	15q21.3	cyclin B2	Yes
85417	CCNB3	Xp11	cyclin B3	Yes
595	CCND1	11q13	cyclin D1	Yes
894	CCND2	12p13	cyclin D2	Yes
896	CCND3	6p21	cyclin D3	Yes
898	CCNE1	19q12	cyclin E1	Yes
9134	CCNE2	8q22.1	cyclin E2	Yes
899	CCNF	16p13.3	cyclin F	Yes
902	CCNH	5q13.3-q14	cyclin H	Yes
8556	CDC14A	1p21	cell division cycle 14A	Yes
8555	CDC14B	9q22.3	cell division cycle 14B	Yes
8881	CDC16	13q34	cell division cycle 16	Yes
991	CDC20	1p34.1	cell division cycle 20	Yes
8697	CDC23	5q31	cell division cycle 23	Yes
993	CDC25A	3p21	cell division cycle 25A	Yes
994	CDC25B	20p13	cell division cycle 25B	Yes
995	CDC25C	5q31	cell division cycle 25C	Yes
246184	CDC26	9q32	cell division cycle 26	Yes
996	CDC27	17q21.32	cell division cycle 27	Yes
8318	CDC45	22q11.21	cell division cycle 45	Yes
990	CDC6	17q21.3	cell division cycle 6	Yes
8317	CDC7	1p22	cell division cycle 7	Yes
157313	CDCA2	8p21.2	cell division cycle associated 2	Yes
83461	CDCA3	12p13.31	cell division cycle associated 3	Yes
113130	CDCA5	11q13.1	cell division cycle associated 5	Yes
83879	CDCA7	2q31.1	cell division cycle associated 7	Yes
55536	CDCA7L	7p15.3	cell division cycle associated 7-like	Yes
55143	CDCA8	1p34.3	cell division cycle associated 8	Yes
999	CDH1	16q22.1	cadherin 1, type 1, E-cadherin (epithelial)	Yes
64403	CDH24	14q11.2	cadherin 24, type 2	Yes
983	CDK1	10q21.2	cyclin-dependent kinase 1	Yes
1017	CDK2	12q13	cyclin-dependent kinase 2	Yes
1019	CDK4	12q13	cyclin-dependent kinase 4	Yes
1021	CDK6	7q21-q22	cyclin-dependent kinase 6	Yes
1022	CDK7	5q12.1	cyclin-dependent kinase 7	Yes
6792	CDKL5	Xp22	cyclin-dependent kinase-like 5	Yes
1026	CDKN1A	6p21.1	cyclin-dependent kinase inhibitor 1A (p21, Cip1)	Yes
1027	CDKN1B	12p13.1-p12	cyclin-dependent kinase inhibitor 1B (p27, Kip1)	Yes
1028	CDKN1C	11p15.5	cyclin-dependent kinase inhibitor 1C (p57, Kip2)	Yes
1029	CDKN2A	9p21	cyclin-dependent kinase inhibitor 2A	Yes
55602	CDKN2AIP	4q35.1	CDKN2A interacting protein	Yes
1030	CDKN2B	9p21	cyclin-dependent kinase inhibitor 2B (p15, inhibits CDK4)	Yes
1031	CDKN2C	1p32.3	cyclin-dependent kinase inhibitor 2C (p18, inhibits CDK4)	Yes
1032	CDKN2D	19p13	cyclin-dependent kinase inhibitor 2D (p19, inhibits CDK4)	Yes
1033	CDKN3	14q22	cyclin-dependent kinase inhibitor 3	Yes
1058	CENPA	2p23.3	centromere protein A	Yes
1062	CENPE	4q24-q25	centromere protein E, 312kDa	Yes
1063	CENPF	1q41	centromere protein F, 350/400kDa	Yes
91687	CENPL	1q25.1	centromere protein L	Yes
55166	CENPQ	6p12.3	centromere protein Q	Yes
79682	CENPU	4q35.1	centromere protein U	Yes
55165	CEP55	10q24.1	centrosomal protein 55kDa	Yes
80321	CEP70	3q22.3	centrosomal protein 70kDa	Yes
8208	CHAF1B	21q22.2	chromatin assembly factor 1, subunit B (p60)	Yes
1111	CHEK1	11q24.2	checkpoint kinase 1	Yes
11200	CHEK2	22q12.1	checkpoint kinase 2	Yes
11113	CIT	12q24.23	citron rho-interacting serine/threonine kinase	Yes
26586	CKAP2	13q14	cytoskeleton associated protein 2	Yes
150468	CKAP2L	2q13	cytoskeleton associated protein 2-like	Yes
9793	CKAP5	11p11.2	cytoskeleton associated protein 5	Yes
1163	CKS1B	1q21.2	CDC28 protein kinase regulatory subunit 1B	Yes
1164	CKS2	9q22	CDC28 protein kinase regulatory subunit 2	Yes
63967	CLSPN	1p34.3	claspin	Yes
29097	CNIH4	1q42.12	cornichon family AMPA receptor auxiliary protein 4	Yes
116840	CNTROB	17p13.1	centrobin, centrosomal BRCA2 interacting protein	Yes
51004	COQ6	14q24.1	coenzyme Q6 monooxygenase	Yes
1387	CREBBP	16p13.3	CREB binding protein	Yes
58487	CREBZF	11q14.1	CREB/ATF bZIP transcription factor	Yes
1495	CTNNA1	5q31.2	catenin (cadherin-associated protein), alpha 1, 102kDa	Yes
8454	CUL1	7q36.1	cullin 1	Yes
285440	CYP4V2	4q35.2	cytochrome P450, family 4, subfamily V, polypeptide 2	Yes
10926	DBF4	7q21.3	DBF4 zinc finger	Yes
79077	DCTPP1	16p11.2	dCTP pyrophosphatase 1	Yes
23586	DDX58	9p12	DEAD (Asp-Glu-Ala-Asp) box polypeptide 58	Yes
55635	DEPDC1	1p31.2	DEP domain containing 1	Yes
55789	DEPDC1B	5q12	DEP domain containing 1B	Yes
200895	DHFRL1	3q11.2	dihydrofolate reductase-like 1	No
1736	DKC1	Xq28	dyskeratosis congenita 1, dyskerin	Yes
9787	DLGAP5	14q22.3	discs, large (Drosophila) homolog-associated protein 5	Yes
8701	DNAH11	7p21	dynein, axonemal, heavy chain 11	Yes
3337	DNAJB1	19p13.12	DnaJ (Hsp40) homolog, subfamily B, member 1	Yes
10049	DNAJB6	7q36.3	DnaJ (Hsp40) homolog, subfamily B, member 6	Yes
1789	DNMT3B	20q11.2	DNA (cytosine-5-)-methyltransferase 3 beta	Yes
29980	DONSON	21q22.1	downstream neighbor of SON	Yes
79075	DSCC1	8q24.12	DNA replication and sister chromatid cohesion 1	Yes
51514	DTL	1q32	denticleless E3 ubiquitin protein ligase homolog (Drosophila)	Yes
8655	DYNLL1	12q24.23	dynein, light chain, LC8-type 1	Yes
1869	E2F1	20q11	E2F transcription factor 1	Yes
1870	E2F2	1p36	E2F transcription factor 2	Yes
1871	E2F3	6p22	E2F transcription factor 3	Yes
1874	E2F4	16q22.1	E2F transcription factor 4, p107/p130-binding	Yes
1875	E2F5	8q21.2	E2F transcription factor 5, p130-binding	Yes
1876	E2F6	2p25.1	E2F transcription factor 6	Yes
79733	E2F8	11p15	E2F transcription factor 8	Yes
1894	ECT2	3q26.1-q26.2	epithelial cell transforming 2	Yes
114327	EFHC1	6p12.3	EF-hand domain (C-terminal) containing 1	Yes
56648	EIF5A2	3q26.2	eukaryotic translation initiation factor 5A2	Yes
2033	EP300	22q13.2	E1A binding protein p300	Yes
10595	ERN2	16p12.2	endoplasmic reticulum to nucleus signaling 2	Yes
157570	ESCO2	8p21.1	establishment of sister chromatid cohesion N-acetyltransferase 2	Yes
9700	ESPL1	12q13.13	extra spindle pole bodies homolog 1 (S. cerevisiae)	Yes
2118	ETV4	17q21	ets variant 4	Yes
9156	EXO1	1q43	exonuclease 1	Yes
2146	EZH2	7q35-q36	enhancer of zeste 2 polycomb repressive complex 2 subunit	Yes
284611	FAM102B	1p13.3	family with sequence similarity 102, member B	Yes
374393	FAM111B	11q12.1	family with sequence similarity 111, member B	Yes
10712	FAM189B	1q21	family with sequence similarity 189, member B	Yes
56204	FAM214A	15q21.2-q21.3	family with sequence similarity 214, member A	Yes
29902	FAM216A	12q24.11	family with sequence similarity 216, member A	Yes
54478	FAM64A	17p13.2	family with sequence similarity 64, member A	No
729533	FAM72A	1q32.1	family with sequence similarity 72, member A	Yes
653820	FAM72B	1p12	family with sequence similarity 72, member B	Yes
81610	FAM83D	20q11.23	family with sequence similarity 83, member D	Yes
157638	FAM84B	8q24.13	family with sequence similarity 84, member B	No
2177	FANCD2	3p25.3	Fanconi anemia, complementation group D2	Yes
55215	FANCI	15q26.1	Fanconi anemia, complementation group I	Yes
2237	FEN1	11q12	flap structure-specific endonuclease 1	Yes
123811	FOPNL	16p13.11	FGFR1OP N-terminal like	Yes
2305	FOXM1	12p13	forkhead box M1	Yes
51343	FZR1	19p13.3	fizzy/cell division cycle 20 related 1 (Drosophila)	Yes
55632	G2E3	14q12	G2/M-phase specific E3 ubiquitin protein ligase	Yes
2553	GABPB1	15q21.2	GA binding protein transcription factor, beta subunit 1	Yes
1647	GADD45A	1p31.2	growth arrest and DNA-damage-inducible, alpha	Yes
4616	GADD45B	19p13.3	growth arrest and DNA-damage-inducible, beta	Yes
10912	GADD45G	9q22.1-q22.2	growth arrest and DNA-damage-inducible, gamma	Yes
2619	GAS1	9q21.3-q22	growth arrest-specific 1	Yes
283431	GAS2L3	12q23.1	growth arrest-specific 2 like 3	Yes
2621	GAS6	13q34	growth arrest-specific 6	Yes
2730	GCLM	1p21	glutamate-cysteine ligase, modifier subunit	Yes
257144	GCSAM	3q13.13	germinal center-associated, signaling and motility	Yes
51659	GINS2	16q24.1	GINS complex subunit 2 (Psf2 homolog)	Yes
51053	GMNN	6p21.32	geminin, DNA replication inhibitor	Yes
23015	GOLGA8A	15q14	golgin A8 family, member A	Yes
29899	GPSM2	1p13.3	G-protein signaling modulator 2	Yes
80273	GRPEL1	4p16	GrpE-like 1, mitochondrial (E. coli)	Yes
23199	GSE1	16q24.1	Gse1 coiled-coil protein	Yes
2932	GSK3B	3q13.3	glycogen synthase kinase 3 beta	Yes
51512	GTSE1	22q13.2-q13.3	G-2 and S-phase expressed 1	Yes
3005	H1F0	22q13.1	H1 histone family, member 0	No
3014	H2AFX	11q23.3	H2A histone family, member X	No
3048	HBG2	11p15.5	hemoglobin, gamma G	Yes
3065	HDAC1	1p34	histone deacetylase 1	Yes
3066	HDAC2	6q21	histone deacetylase 2	Yes
8841	HDAC3	5q31.1-q31.2	histone deacetylase 3	Yes
9759	HDAC4	2q37.3	histone deacetylase 4	Yes
10014	HDAC5	17q21	histone deacetylase 5	Yes
10013	HDAC6	Xp11.23	histone deacetylase 6	Yes
55869	HDAC8	Xq13	histone deacetylase 8	Yes
3070	HELLS	10q24.2	helicase, lymphoid-specific	Yes
3091	HIF1A	14q23.2	hypoxia inducible factor 1, alpha subunit (basic helix-loop-helix transcription factor)	Yes
135114	HINT3	6q22.33	histidine triad nucleotide binding protein 3	Yes
8334	HIST1H2AC	6p22.1	histone cluster 1, H2ac	No
8364	HIST1H4C	6p22.1	histone cluster 1, H4c	No
8349	HIST2H2BE	1q21.2	histone cluster 2, H2be	No
55355	HJURP	2q37.1	Holliday junction recognition protein	Yes
3122	HLA-DRA	6p21.3	major histocompatibility complex, class II, DR alpha	Yes
10362	HMG20B	19p13.3	high mobility group 20B	Yes
3148	HMGB2	4q31	high mobility group box 2	Yes
3149	HMGB3	Xq28	high mobility group box 3	Yes
3161	HMMR	5q34	hyaluronan-mediated motility receptor (RHAMM)	Yes
51155	HN1	17q25.1	hematological and neurological expressed 1	No
84072	HORMAD1	1q21.2	HORMA domain containing 1	Yes
50809	HP1BP3	1p36.12	heterochromatin protein 1, binding protein 3	Yes
10247	HRSP12	8q22	heat-responsive protein 12	No
3305	HSPA1L	6p21.3	heat shock 70kDa protein 1-like	Yes
3306	HSPA2	14q23	heat shock 70kDa protein 2	Yes
3308	HSPA4	5q31.1	heat shock 70kDa protein 4	Yes
3312	HSPA8	11q24.1	heat shock 70kDa protein 8	Yes
26353	HSPB8	12q24.23	heat shock 22kDa protein 8	Yes
3620	IDO1	8p12-p11	indoleamine 2,3-dioxygenase 1	Yes
51278	IER5	1q25.3	immediate early response 5	Yes
3433	IFIT2	10q23.31	interferon-induced protein with tetratricopeptide repeats 2	Yes
3569	IL6	7p21-p15	interleukin 6	Yes
3575	IL7R	5p13	interleukin 7 receptor	Yes
51763	INPP5K	17p13.3	inositol polyphosphate-5-phosphatase K	Yes
51141	INSIG2	2q14.1	insulin induced gene 2	Yes
55656	INTS8	8q22.1	integrator complex subunit 8	Yes
128239	IQGAP3	1q21.3	IQ motif containing GTPase activating protein 3	Yes
3654	IRAK1	Xq28	interleukin-1 receptor-associated kinase 1	Yes
10625	IVNS1ABP	1q25.1-q31.1	influenza virus NS1A binding protein	Yes
25948	KBTBD2	7p14.3	kelch repeat and BTB (POZ) domain containing 2	Yes
57650	KIAA1524	3q13.13	KIAA1524	No
3832	KIF11	10q24.1	kinesin family member 11	Yes
9928	KIF14	1q32.1	kinesin family member 14	Yes
9585	KIF20B	10q23.31	kinesin family member 20B	Yes
9493	KIF23	15q23	kinesin family member 23	Yes
11004	KIF2C	1p34.1	kinesin family member 2C	Yes
3799	KIF5B	10p11.22	kinesin family member 5B	Yes
3833	KIFC1	6p21.32	kinesin family member C1	Yes
1316	KLF6	10p15	Kruppel-like factor 6	Yes
687	KLF9	9q21.11	Kruppel-like factor 9	Yes
8564	KMO	1q42-q44	kynurenine 3-monooxygenase (kynurenine 3-hydroxylase)	Yes
90417	KNSTRN	15q15.1	kinetochore-localized astrin/SPAG5 binding protein	Yes
3838	KPNA2	17q24.2	karyopherin alpha 2 (RAG cohort 1, importin alpha 1)	Yes
23367	LARP1	5q33.2	La ribonucleoprotein domain family, member 1	Yes
3930	LBR	1q42.1	lamin B receptor	Yes
200879	LIPH	3q27	lipase, member H	Yes
4000	LMNA	1q22	lamin A/C	Yes
55791	LRIF1	1p13.3	ligand dependent nuclear receptor interacting factor 1	Yes
10234	LRRC17	7q22.1	leucine rich repeat containing 17	Yes
4054	LTBP3	11q12	latent transforming growth factor beta binding protein 3	Yes
8379	MAD1L1	7p22	MAD1 mitotic arrest deficient-like 1 (yeast)	Yes
4085	MAD2L1	4q27	MAD2 mitotic arrest deficient-like 1 (yeast)	Yes
10459	MAD2L2	1p36	MAD2 mitotic arrest deficient-like 2 (yeast)	Yes
5608	MAP2K6	17q	mitogen-activated protein kinase kinase 6	Yes
5603	MAPK13	6p21	mitogen-activated protein kinase 13	Yes
84930	MASTL	10p12.1	microtubule associated serine/threonine kinase-like	Yes
154141	MBOAT1	6p22.3	membrane bound O-acyltransferase domain containing 1	Yes
55388	MCM10	10p13	minichromosome maintenance complex component 10	Yes
4171	MCM2	3q21	minichromosome maintenance complex component 2	Yes
4172	MCM3	6p12	minichromosome maintenance complex component 3	Yes
4173	MCM4	8q12-q13	minichromosome maintenance complex component 4	Yes
4174	MCM5	22q13.1-q13.2	minichromosome maintenance complex component 5	Yes
4175	MCM6	2q14-q21	minichromosome maintenance complex component 6	Yes
4176	MCM7	7q21.3-q22.1	minichromosome maintenance complex component 7	Yes
84515	MCM8	20p12.3	minichromosome maintenance complex component 8	Yes
254394	MCM9	6q22.31	minichromosome maintenance complex component 9	Yes
4193	MDM2	12q13-q14	MDM2 proto-oncogene, E3 ubiquitin protein ligase	Yes
9833	MELK	9p13.1	maternal embryonic leucine zipper kinase	Yes
4221	MEN1	11q13	multiple endocrine neoplasia I	Yes
56257	MEPCE	7q22.1	methylphosphate capping enzyme	Yes
4247	MGAT2	14q21	mannosyl (alpha-1,6-)-glycoprotein beta-1,2-N-acetylglucosaminyltransferase	Yes
55320	MIS18BP1	14q21.1	MIS18 binding protein 1	Yes
4288	MKI67	10q26.2	marker of proliferation Ki-67	Yes
84057	MND1	4q31.3	meiotic nuclear divisions 1 homolog (S. cerevisiae)	Yes
219972	MPEG1	11q12.1	macrophage expressed 1	Yes
4436	MSH2	2p21	mutS homolog 2	Yes
4439	MSH5	6p21.3	mutS homolog 5	Yes
339287	MSL1	17q21.1	male-specific lethal 1 homolog (Drosophila)	Yes
4609	MYC	8q24	v-myc avian myelocytomatosis viral oncogene homolog	Yes
440145	MZT1	13q22.1	mitotic spindle organizing protein 1	Yes
4678	NASP	1p34.1	nuclear autoantigenic sperm protein (histone-binding)	Yes
23397	NCAPH	2q11.2	non-SMC condensin I complex, subunit H	Yes
8202	NCOA3	20q12	nuclear receptor coactivator 3	Yes
10403	NDC80	18p11.31	NDC80 kinetochore complex component	Yes
54820	NDE1	16p13.11	nudE neurodevelopment protein 1	Yes
55247	NEIL3	4q34	nei endonuclease VIII-like 3 (E. coli)	Yes
4751	NEK2	1q32.3	NIMA-related kinase 2	Yes
4780	NFE2L2	2q31	nuclear factor, erythroid 2-like 2	Yes
55655	NLRP2	19q13.42	NLR family, pyrin domain containing 2	Yes
4837	NNMT	11q23.1	nicotinamide N-methyltransferase	Yes
2063	NR2F6	19p13.11	nuclear receptor subfamily 2, group F, member 6	Yes
83540	NUF2	1q23.3	NUF2, NDC80 kinetochore complex component	Yes
129401	NUP35	2q32	nucleoporin 35kDa	Yes
51203	NUSAP1	15q14	nucleolar and spindle associated protein 1	Yes
10482	NXF1	11q12-q13	nuclear RNA export factor 1	Yes
4973	OLR1	12p13.1-p12.3	oxidized low density lipoprotein (lectin-like) receptor 1	Yes
23596	OPN3	1q43	opsin 3	Yes
4998	ORC1	1p32	origin recognition complex, subunit 1	Yes
4999	ORC2	2q33	origin recognition complex, subunit 2	Yes
23595	ORC3	6q	origin recognition complex, subunit 3	Yes
5000	ORC4	2q22-q23	origin recognition complex, subunit 4	Yes
5001	ORC5	7q22.1	origin recognition complex, subunit 5	Yes
23594	ORC6	16q12	origin recognition complex, subunit 6	Yes
124222	PAQR4	16p13	progestin and adipoQ receptor family member IV	Yes
55872	PBK	8p21.2	PDZ binding kinase	Yes
5093	PCBP1	2p13-p12	poly(rC) binding protein 1	Yes
51585	PCF11	11q13	PCF11 cleavage and polyadenylation factor subunit	Yes
5111	PCNA	20p13-p12.3	proliferating cell nuclear antigen	Yes
80119	PIF1	15q22.1	PIF1 5'-to-3' DNA helicase	Yes
9088	PKMYT1	16p13.3	protein kinase, membrane associated tyrosine/threonine 1	Yes
5324	PLAG1	8q12	pleiomorphic adenoma gene 1	Yes
55344	PLCXD1	Xp22.33 and Yp11.32	phosphatidylinositol-specific phospholipase C, X domain containing 1	Yes
153478	PLEKHG4B	5p15.33	pleckstrin homology domain containing, family G (with RhoGef domain) member 4B	Yes
5347	PLK1	16p	polo-like kinase 1	Yes
55629	PNRC2	1p36.11	proline-rich nuclear receptor coactivator 2	Yes
10714	POLD3	11q14	polymerase (DNA-directed), delta 3, accessory subunit	Yes
10721	POLQ	3q13.3	polymerase (DNA directed), theta	Yes
5514	PPP1R10	6p21.3	protein phosphatase 1, regulatory subunit 10	Yes
9055	PRC1	15q26.1	protein regulator of cytokinesis 1	Yes
5591	PRKDC	8q11	protein kinase, DNA-activated, catalytic polypeptide	Yes
55771	PRR11	17q23.2	proline rich 11	Yes
84262	PSMG3	7p22.3	proteasome (prosome, macropain) assembly chaperone 3	Yes
84722	PSRC1	1p13.3	proline/serine-rich coiled-coil 1	Yes
9232	PTTG1	5q35.1	pituitary tumor-transforming 1	Yes
10744	PTTG2	4p14	pituitary tumor-transforming 2	Yes
11137	PWP1	12q23.3	PWP1 homolog (S. cerevisiae)	Yes
5885	RAD21	8q24.11	RAD21 homolog (S. pombe)	Yes
10635	RAD51AP1	12p13.2-p13.1	RAD51 associated protein 1	Yes
5889	RAD51C	17q25.1	RAD51 paralog C	Yes
8438	RAD54L	1p32	RAD54-like (S. cerevisiae)	Yes
5901	RAN	12q24.33	RAN, member RAS oncogene family	Yes
5905	RANGAP1	22q13	Ran GTPase activating protein 1	Yes
5925	RB1	13q14.2	retinoblastoma 1	Yes
5932	RBBP8	18q11.2	retinoblastoma binding protein 8	Yes
5933	RBL1	20q11.23	retinoblastoma-like 1	Yes
5934	RBL2	16q12.2	retinoblastoma-like 2	Yes
9978	RBX1	22q13.2	ring-box 1, E3 ubiquitin protein ligase	Yes
1827	RCAN1	21q22.1-q22.2	regulator of calcineurin 1	Yes
5982	RFC2	7q11.23	replication factor C (activator 1) 2, 40kDa	Yes
5984	RFC4	3q27	replication factor C (activator 1) 4, 37kDa	Yes
5998	RGS3	9q32	regulator of G-protein signaling 3	Yes
83695	RHNO1	12p13.33	RAD9-HUS1-RAD1 interacting nuclear orphan 1	Yes
22836	RHOBTB3	5q15	Rho-related BTB domain containing 3	Yes
114822	RHPN1	8q24.3	rhophilin, Rho GTPase binding protein 1	Yes
6167	RPL37	5p13.1	ribosomal protein L37	Yes
6241	RRM2	2p25-p24	ribonucleotide reductase M2	Yes
8568	RRP1	21q22.3	ribosomal RNA processing 1	Yes
57035	RSRP1	1p36.13-p35.1	arginine/serine-rich protein 1	Yes
861	RUNX1	21q22.3	runt-related transcription factor 1	Yes
8819	SAP30	4q34.1	Sin3A-associated protein, 30kDa	Yes
89958	SAPCD2	9q34.3	suppressor APC domain containing 2	Yes
57410	SCYL1	11q11-q12	SCY1-like 1 (S. cerevisiae)	Yes
22929	SEPHS1	10p14	selenophosphate synthetase 1	Yes
57190	SEPN1	1p36.13	selenoprotein N, 1	No
6318	SERPINB4	18q21.33	serpin peptidase inhibitor, clade B (ovalbumin), member 4	Yes
2810	SFN	1p36.11	stratifin	Yes
6421	SFPQ	1p34.3	splicing factor proline/glutamine-rich	Yes
6444	SGCD	5q33-q34	sarcoglycan, delta (35kDa dystrophin-associated glycoprotein)	Yes
151246	SGOL2	2q33.2	shugoshin-like 2 (S. pombe)	No
6456	SH3GL2	9p22	SH3-domain GRB2-like 2	Yes
79801	SHCBP1	16q11	SHC SH2-domain binding protein 1	Yes
221150	SKA3	13q11	spindle and kinetochore associated complex subunit 3	Yes
6500	SKP1	5q31	S-phase kinase-associated protein 1	Yes
6502	SKP2	5p13	S-phase kinase-associated protein 2, E3 ubiquitin protein ligase	Yes
7884	SLBP	4p16.3	stem-loop binding protein	Yes
10246	SLC17A2	6p22.2	solute carrier family 17, member 2	Yes
6507	SLC1A3	5p13	solute carrier family 1 (glial high affinity glutamate transporter), member 3	Yes
123096	SLC25A29	14q32.2	solute carrier family 25 (mitochondrial carnitine/acylcarnitine carrier), member 29	Yes
57181	SLC39A10	2q33.1	solute carrier family 39 (zinc transporter), member 10	Yes
4087	SMAD2	18q21	SMAD family member 2	Yes
4088	SMAD3	15q21-q22	SMAD family member 3	Yes
4089	SMAD4	18q21.1	SMAD family member 4	Yes
8243	SMC1A	Xp11.22-p11.21	structural maintenance of chromosomes 1A	Yes
27127	SMC1B	22q13	structural maintenance of chromosomes 1B	Yes
9126	SMC3	10q25	structural maintenance of chromosomes 3	Yes
10051	SMC4	3q26.1	structural maintenance of chromosomes 4	Yes
6525	SMTN	22q12	smoothelin	Yes
8470	SORBS2	4q35.1	sorbin and SH3 domain containing 2	Yes
10615	SPAG5	17q11.2	sperm associated antigen 5	Yes
54908	SPDL1	5q35.1	spindle apparatus coiled-coil protein 1	Yes
6715	SRD5A1	5p15.31	steroid-5-alpha-reductase, alpha polypeptide 1 (3-oxo-5 alpha-steroid delta 4-dehydrogenase alpha 1)	Yes
140890	SREK1	5q11.2-q12.1	splicing regulatory glutamine/lysine-rich protein 1	Yes
6428	SRSF3	6p21	serine/arginine-rich splicing factor 3	Yes
10274	STAG1	3q22.2-q22.3	stromal antigen 1	Yes
10735	STAG2	Xq25	stromal antigen 2	Yes
6772	STAT1	2q32.2-q32.3	signal transducer and activator of transcription 1, 91kDa	Yes
6777	STAT5B	17q11.2	signal transducer and activator of transcription 5B	Yes
6491	STIL	1p32	SCL/TAL1 interrupting locus	Yes
9262	STK17B	2q33.1	serine/threonine kinase 17b	Yes
8801	SUCLG2	3p14.3	succinate-CoA ligase, GDP-forming, beta subunit	Yes
10460	TACC3	4p16.3	transforming, acidic coiled-coil containing protein 3	Yes
11138	TBC1D8	2q12.1	TBC1 domain family, member 8 (with GRAM domain)	Yes
6924	TCEB3	1p36.1	transcription elongation factor B (SIII), polypeptide 3 (110kDa, elongin A)	No
7027	TFDP1	13q34	transcription factor Dp-1	Yes
7029	TFDP2	3q23	transcription factor Dp-2 (E2F dimerization partner 2)	Yes
7040	TGFB1	19q13.1	transforming growth factor, beta 1	Yes
7042	TGFB2	1q41	transforming growth factor, beta 2	Yes
7043	TGFB3	14q24	transforming growth factor, beta 3	Yes
7076	TIMP1	Xp11.3-p11.23	TIMP metallopeptidase inhibitor 1	Yes
51014	TMED7	5q22.3	transmembrane emp24 protein transport domain containing 7	Yes
7153	TOP2A	17q21-q22	topoisomerase (DNA) II alpha 170kDa	Yes
11073	TOPBP1	3q22.1	topoisomerase (DNA) II binding protein 1	Yes
7157	TP53	17p13.1	tumor protein p53	Yes
22974	TPX2	20q11.2	TPX2, microtubule-associated	Yes
9319	TRIP13	5p15	thyroid hormone receptor interactor 13	Yes
27037	TRMT2A	22q11.21	tRNA methyltransferase 2 homolog A (S. cerevisiae)	Yes
10024	TROAP	12q13.12	trophinin associated protein	Yes
8848	TSC22D1	13q14	TSC22 domain family, member 1	Yes
55020	TTC38	22q13	tetratricopeptide repeat domain 38	Yes
7272	TTK	6q14.1	TTK protein kinase	Yes
7846	TUBA1A	12q13.12	tubulin, alpha 1a	Yes
113457	TUBA3D	2q21.1	tubulin, alpha 3d	Yes
7277	TUBA4A	2q36.1	tubulin, alpha 4a	Yes
203068	TUBB	6p21.33	tubulin, beta class I	Yes
7280	TUBB2A	6p25.2	tubulin, beta 2A class IIa	Yes
10383	TUBB4B	9q34.3	tubulin, beta 4B class IVb	Yes
51174	TUBD1	17q23.1	tubulin, delta 1	Yes
11065	UBE2C	20q13.12	ubiquitin-conjugating enzyme E2C	Yes
7323	UBE2D3	4q24	ubiquitin-conjugating enzyme E2D 3	Yes
140739	UBE2F	2q37.3	ubiquitin-conjugating enzyme E2F (putative)	Yes
27338	UBE2S	19q13.43	ubiquitin-conjugating enzyme E2S	Yes
29089	UBE2T	1q32.1	ubiquitin-conjugating enzyme E2T	Yes
51366	UBR5	8q22	ubiquitin protein ligase E3 component n-recognin 5	Yes
55148	UBR7	14q32.12	ubiquitin protein ligase E3 component n-recognin 7 (putative)	Yes
7374	UNG	12q23-q24.1	uracil-DNA glycosylase	Yes
79650	USB1	16q13	U6 snRNA biogenesis 1	Yes
7398	USP1	1p31.3	ubiquitin specific peptidase 1	Yes
81839	VANGL1	1p13.1	VANGL planar cell polarity protein 1	Yes
84313	VPS25	17q21.31	vacuolar protein sorting 25 homolog (S. cerevisiae)	Yes
79968	WDR76	15q15.3	WD repeat domain 76	Yes
197335	WDR90	16p13.3	WD repeat domain 90	Yes
7465	WEE1	11p15.4	WEE1 G2 checkpoint kinase	Yes
494551	WEE2	7q32	WEE1 homolog 2 (S. pombe)	Yes
8840	WISP1	8q24.22	WNT1 inducible signaling pathway protein 1	No
26118	WSB1	17q11.2	WD repeat and SOCS box containing 1	Yes
7494	XBP1	22q12.1	X-box binding protein 1	Yes
64328	XPO4	13q11	exportin 4	Yes
9213	XPR1	1q25.1	xenotropic and polytropic retrovirus receptor 1	Yes
8089	YEATS4	12q13-q15	YEATS domain containing 4	Yes
7529	YWHAB	20q13.1	tyrosine 3-monooxygenase/tryptophan 5-monooxygenase activation protein, beta	Yes
7531	YWHAE	17p13.3	tyrosine 3-monooxygenase/tryptophan 5-monooxygenase activation protein, epsilon	Yes
7532	YWHAG	7q11.23	tyrosine 3-monooxygenase/tryptophan 5-monooxygenase activation protein, gamma	Yes
7533	YWHAH	22q12.1-q13.1	tyrosine 3-monooxygenase/tryptophan 5-monooxygenase activation protein, eta	Yes
10971	YWHAQ	2p25.2-p25.1	tyrosine 3-monooxygenase/tryptophan 5-monooxygenase activation protein, theta	Yes
7534	YWHAZ	8q22.3	tyrosine 3-monooxygenase/tryptophan 5-monooxygenase activation protein, zeta	Yes
7709	ZBTB17	1p36.13	zinc finger and BTB domain containing 17	Yes
23144	ZC3H3	8q24.3	zinc finger CCCH-type containing 3	Yes
51530	ZC3HC1	7q32.2	zinc finger, C3HC-type containing 1	Yes
23174	ZCCHC14	16q24.2	zinc finger, CCHC domain containing 14	Yes
57209	ZNF248	10p11.21	zinc finger protein 248	Yes
195828	ZNF367	9q22	zinc finger protein 367	Yes
84330	ZNF414	19p13.2	zinc finger protein 414	Yes
25925	ZNF521	18q11.2	zinc finger protein 521	Yes
11055	ZPBP	7p14.3	zona pellucida binding protein	Yes
9406	ZRANB2	1p31	zinc finger, RAN-binding domain containing 2	Yes
11130	ZWINT	10q21-q22	ZW10 interacting kinetochore protein	Yes
Genes are ordered alphabetically
